# Supplementary material for: Effect of Sex and Cross-Sex Hormone Treatment on Renal Monocarboxylate-Transporter Expression in Rats
Source: Pharmaceutics. 2023 Sep 29;15(10):2404. doi: 10.3390/pharmaceutics15102404 (PMC10610497; doi:10.3390/pharmaceutics15102404)
Supplement: Supplementary file 1 [file pharmaceutics-15-02404-s001.zip]

Archive with 5 entries (5 files):
- Figure S2 Correlation - Estradiol.jpg
- Figure S3 Correlation - progesterone.jpg
- Figure S4 Correlation - testosterone.jpg
- pharmaceutics-2609983-Figure S1a.pdf
- pharmaceutics-2609983-Figure S1b.pdf
